# Supplementary material for: A GluN2B disease-associated variant promotes the degradation of NMDA receptors via autophagy
Source: J Biol Chem. 2026 Jan 10;302(3):111147. doi: 10.1016/j.jbc.2026.111147 (PMC12882719; doi:10.1016/j.jbc.2026.111147)
Supplement: Table S1 [file mmc1.xlsx]

## Sheet: Supp Table S1
Supplemental Table S1: Pathogenicity predictions of GluN2B variants within the LBD
Protein change	Protein Location	Rhapsody Score	Rhapsody Classification	ClinVar Clinical Significance	Conditions
H405Y	LBD-S1	0.639	deleterious	likely benign	Developmental and epileptic encephalopathy, 27|Intellectual disability, autosomal dominant 6
I408T	LBD-S1	0.841	deleterious	pathogenic	Developmental and epileptic encephalopathy, 27|Intellectual disability, autosomal dominant 6
E413Q	LBD-S1	0.858	deleterious	uncertain significance	Developmental and epileptic encephalopathy, 27
E413K	LBD-S1	0.828	deleterious	likely pathogenic	Intellectual disability, autosomal dominant 6
E413G	LBD-S1	0.851	known deleterious	pathogenic	Intellectual disability, autosomal dominant 6
A414T	LBD-S1	0.736	deleterious	uncertain significance	Developmental and epileptic encephalopathy, 27|Intellectual disability, autosomal dominant 6
L425M	LBD-S1	0.782	deleterious	uncertain significance	Intellectual disability, autosomal dominant 6|Developmental and epileptic encephalopathy, 27
S426N	LBD-S1	0.335	neutral	uncertain significance	not provided
S426R	LBD-S1	0.34	neutral	uncertain significance	Intellectual disability, autosomal dominant 6
G427V	LBD-S1	0.692	deleterious	likely pathogenic	Developmental and epileptic encephalopathy, 27|Intellectual disability, autosomal dominant 6
T428I	LBD-S1	0.634	deleterious	uncertain significance	Intellectual disability, autosomal dominant 6
M430L	LBD-S1	0.215	neutral	conflicting classifications of pathogenicity	Intellectual disability, autosomal dominant 6|Developmental and epileptic encephalopathy, 27
P435R	LBD-S1	0.82	deleterious	uncertain significance	Intellectual disability, autosomal dominant 6|Developmental and epileptic encephalopathy, 27
C436R	LBD-S1	0.837	known deleterious	conflicting classifications of pathogenicity	Intellectual disability, autosomal dominant 6
R439H	LBD-S1	0.012	neutral	conflicting classifications of pathogenicity	Intellectual disability, autosomal dominant 6|Developmental and epileptic encephalopathy, 27
I440V	LBD-S1	0.097	neutral	benign	Intellectual disability, autosomal dominant 6|Developmental and epileptic encephalopathy, 27
V441I	LBD-S1	0.027	neutral	uncertain significance	Developmental and epileptic encephalopathy, 27|Intellectual disability, autosomal dominant 6
E443D	LBD-S1	0.074	neutral	uncertain significance	not provided
N444Y	LBD-S1	0.466	neutral	uncertain significance	Intellectual disability, autosomal dominant 6|Developmental and epileptic encephalopathy, 27
D447E	LBD-S1	0.048	neutral	uncertain significance	Developmental and epileptic encephalopathy, 27|Intellectual disability, autosomal dominant 6
P450L	LBD-S1	0.229	neutral	uncertain significance	Intellectual disability, autosomal dominant 6|Developmental and epileptic encephalopathy, 27
C456Y	LBD-S1	0.869	deleterious	likely pathogenic	Intellectual disability, autosomal dominant 6
G459E	LBD-S1	0.738	deleterious	likely pathogenic	Inborn genetic diseases
F460V	LBD-S1	0.862	deleterious	uncertain significance	GRIN2B-related disorder
C461F	LBD-S1	0.88	deleterious	pathogenic/likely pathogenic	Inborn genetic diseases|Intellectual disability, autosomal dominant 6
C461Y	LBD-S1	0.884	deleterious	pathogenic	Intellectual disability, autosomal dominant 6
D463N	LBD-S1	0.877	deleterious	likely pathogenic	Intellectual disability, autosomal dominant 6
L465V	LBD-S1	0.671	deleterious	uncertain significance	not provided
L465R	LBD-S1	0.853	deleterious	uncertain significance	Inborn genetic diseases
S471Y	LBD-S1	0.121	neutral	uncertain significance	Developmental and epileptic encephalopathy, 27|Intellectual disability, autosomal dominant 6
Y476C	LBD-S1	0.855	deleterious	uncertain significance	Developmental and epileptic encephalopathy, 27|Intellectual disability, autosomal dominant 6
D477Y	LBD-S1	0.745	deleterious	uncertain significance	not provided
H486Y	LBD-S1	0.806	deleterious	likely pathogenic	not provided
H486Q	LBD-S1	0.823	deleterious	likely pathogenic	Intellectual disability, autosomal dominant 6
K488M	LBD-S1	0.802	deleterious	pathogenic	Intellectual disability, autosomal dominant 6
T493N	LBD-S1	0.262	neutral	uncertain significance	Developmental and epileptic encephalopathy, 27|Intellectual disability, autosomal dominant 6
N495K	LBD-S1	0.825	deleterious	uncertain significance	not provided
G499R	LBD-S1	0.783	deleterious	likely pathogenic	Intellectual disability, autosomal dominant 6|Developmental and epileptic encephalopathy, 27
G499E	LBD-S1	0.781	deleterious	likely pathogenic	Complex neurodevelopmental disorder
G499V	LBD-S1	0.734	deleterious	likely pathogenic	Intellectual disability, autosomal dominant 6
M503I	LBD-S1	0.099	neutral	uncertain significance	Intellectual disability, autosomal dominant 6|Developmental and epileptic encephalopathy, 27
A509T	LBD-S1	0.806	deleterious	uncertain significance	Intellectual disability, autosomal dominant 6|Developmental and epileptic encephalopathy, 27
T514A	LBD-S1	0.594	deleterious	likely pathogenic	Intellectual disability, autosomal dominant 6
T514N	LBD-S1	0.634	deleterious	uncertain significance	Intellectual disability, autosomal dominant 6|Developmental and epileptic encephalopathy, 27
T514S	LBD-S1	0.489	neutral	uncertain significance	Inborn genetic diseases
N516S	LBD-S1	0.42	neutral	pathogenic/likely pathogenic	Intellectual disability, autosomal dominant 6|Developmental and epileptic encephalopathy, 27
E517K	LBD-S1	0.307	neutral	likely pathogenic	Intellectual disability, autosomal dominant 6|Developmental and epileptic encephalopathy, 27
E518G	LBD-S1	0.481	neutral	uncertain significance	Intellectual disability, autosomal dominant 6|Developmental and epileptic encephalopathy, 27
R519G	LBD-S1	0.86	deleterious	likely pathogenic	Complex neurodevelopmental disorder
R519L	LBD-S1	0.694	deleterious	likely pathogenic	Intellectual disability, autosomal dominant 6
R519Q	LBD-S1	0.704	deleterious	likely pathogenic	Intellectual disability, autosomal dominant 6|Developmental and epileptic encephalopathy, 27|
S520L	LBD-S1	0.692	deleterious	uncertain significance	Intellectual disability, autosomal dominant 6|Developmental and epileptic encephalopathy, 27
V523A	LBD-S1	0.512	probably deleterious	uncertain significance	Neurodevelopmental disorder
F525V	LBD-S1	0.856	deleterious	likely pathogenic	Intellectual disability, autosomal dominant 6
S526P	LBD-S1	0.68	deleterious	pathogenic	not provided
I530V	LBD-S1	0.079	neutral	uncertain significance	Developmental and epileptic encephalopathy, 27|Intellectual disability, autosomal dominant 6
G533D	LBD-S1	0.9	deleterious	pathogenic/likely pathogenic	Intellectual disability, autosomal dominant 6|Developmental and epileptic encephalopathy, 27
V536I	LBD-S1	0.462	neutral	pathogenic	Intellectual disability, autosomal dominant 6
V536A	LBD-S1	0.634	deleterious	likely pathogenic	Intellectual disability, autosomal dominant 6|Developmental and epileptic encephalopathy, 27
R540C	LBD-S1	0.551	deleterious	likely pathogenic	Intellectual disability, autosomal dominant 6|Developmental and epileptic encephalopathy, 27
R540H	LBD-S1	0.366	neutral	pathogenic/likely pathogenic	Intellectual disability|Intellectual disability, autosomal dominant 6|Developmental and epileptic encephalopathy, 27|Inborn genetic diseases
S541G	LBD-S1	0.409	neutral	pathogenic	Developmental and epileptic encephalopathy, 27
S541K	LBD-S1	0.509	probably deleterious	likely pathogenic	Inborrn genetic diseases
S541R	LBD-S1	0.341	neutral	pathogenic	Intellectual disability, autosomal dominant 6|Developmental and epileptic encephalopathy, 27
G543E	LBD-S1	0.42	neutral	pathogenic	Developmental and epileptic encephalopathy, 27|Intellectual disability, autosomal dominant 6
G543R	LBD-S1	0.617	deleterious	likely pathogenic	Intellectual disability, autosomal dominant 6|Developmental and epileptic encephalopathy, 27|Complex neurodevelopmental disorder
M654R	LBD-S2	0.358	neutral	conflicting classifications of pathogenicity	Developmental and epileptic encephalopathy, 27|Intellectual disability
I655F	LBD-S2	0.706	deleterious	likely pathogenic	Intellectual disability, autosomal dominant 6
I655V	LBD-S2	0.527	deleterious	likely pathogenic	Developmental and epileptic encephalopathy, 27
E657G	LBD-S2	0.649	deleterious	pathogenic/likely pathogenic	Intellectual disability, autosomal dominant 6|Developmental and epileptic encephalopathy, 27
E657D	LBD-S2	0.475	probably neutral	likely pathogenic	Intellectual disability, autosomal dominant 6|Developmental and epileptic encephalopathy, 27
Y659F	LBD-S2	0.079	neutral	uncertain significance	not provided
Q662P	LBD-S2	0.473	pronbably neutral	likely pathogenic	Intellectual disability, autosomal dominant 6
S667R	LBD-S2	0.45	probably neutral	likely pathogenic	not provided
D668Y	LBD-S2	0.694	deleterious	pathogenic/likely pathogenic	Intellectual disability, autosomal dominant 6|Developmental and epileptic encephalopathy, 27
D668N	LBD-S2	0.698	deleterious	pathogenic/likely pathogenic	Intellectual disability, autosomal dominant 6|Developmental and epileptic encephalopathy, 27
K670M	LBD-S2	0.368	neutral	uncertain significance	Developmental and epileptic encephalopathy, 27
P674L	LBD-S2	0.819	deleterious	uncertain significance	Developmental and epileptic encephalopathy, 27|Intellectual disability, autosomal dominant 6
D676N	LBD-S2	0.219	neutral	likely pathogenic	not provided
S678L	LBD-S2	0.629	deleterious	uncertain significance	Intellectual disability, autosomal dominant 6|Developmental and epileptic encephalopathy, 27
P679H	LBD-S2	0.714	deleterious	uncertain significance	Intellectual disability, autosomal dominant 6|Developmental and epileptic encephalopathy, 27
R682C	LBD-S2	0.756	deleterious	pathogenic/likely pathogenic	Intellectual disability, autosomal dominant 6|Intellectual disability
R682H	LBD-S2	0.623	deleterious	pathogenic/likely pathogenic	Developmental and epileptic encephalopathy, 27|Intellectual disability, autosomal dominant 6|
G684E	LBD-S2	0.778	deleterious	uncertain significance	Inborn genetic diseases
T685P	LBD-S2	0.848	deleterious	conflicting classifications of pathogenicity	Developmental and epileptic encephalopathy, 27|Intellectual disability, autosomal dominant 6|Developmental and epileptic encephalopathy, 27
V686M	LBD-S2	0.513	deleterious	pathogenic/likely pathogenic	Inborn genetic diseases|Intellectual disability, autosomal dominant 6|Developmental and epileptic encephalopathy, 27
P687L	LBD-S2	0.767	deleterious	likely pathogenic	Intellectual disability, autosomal dominant 6
P687R	LBD-S2	0.782	deleterious	likely pathogenic	Intellectual disability, autosomal dominant 6
P687H	LBD-S2	0.703	deleterious	uncertain significance	Intellectual disability, autosomal dominant 6
N688K	LBD-S2	0.745	deleterious	uncertain significance	Intellectual disability, autosomal dominant 6|Developmental and epileptic encephalopathy, 27
G689S	LBD-S2	0.832	deleterious	pathogenic/likely pathogenic	Intellectual disability, autosomal dominant 6|Developmental and epileptic encephalopathy, 27Intellectual disability,Developmental disorder
S690I	LBD-S2	0.867	deleterious	uncertain significance	Intellectual disability, autosomal dominant 6|Developmental and epileptic encephalopathy, 27
T691A	LBD-S2	0.355	neutral	uncertain significance	Intellectual disability, autosomal dominant 6
T691I	LBD-S2	0.848	deleterious	likely pathogenic	Developmental and epileptic encephalopathy, 27|Intellectual disability
T691R	LBD-S2	0.853	deleterious	pathogenic	Intellectual disability, autosomal dominant 6
R693T	LBD-S2	0.717	deleterious	uncertain significance	Intellectual disability, autosomal dominant 6|Developmental and epileptic encephalopathy, 27
R693S	LBD-S2	0.589	deleterious	likely pathogenic	Intellectual disability, autosomal dominant 6
N694S	LBD-S2	0.737	deleterious	likely pathogenic	Intellectual disability, autosomal dominant 6|GRIN2B-related disorder
I695V	LBD-S2	0.311	neutral	uncertain significance	Intellectual disability, autosomal dominant 6|Developmental and epileptic encephalopathy, 27
I695T	LBD-S2	0.767	deleterious	pathogenic/likely pathogenic	Intellectual disability, autosomal dominant 6
I695S	LBD-S2	0.848	deleterious	likely pathogenic	not provided
R696C	LBD-S2	0.683	deleterious	pathogenic/likely pathogenic	Developmental and epileptic encephalopathy, 27|Intellectual disability, autosomal dominant 6
R696H	LBD-S2	0.466	probably neutral	pathogenic/likely pathogenic	Intellectual disability, autosomal dominant 6|not provided|Developmental and epileptic encephalopathy, 27|Intellectual disability, autosomal dominant 6|Intellectual disability|Inborn genetic diseases
N698K	LBD-S2	0.74	deleterious	uncertain significance	Inborn genetic diseases
A700P	LBD-S2	0.078	neutral	uncertain significance	Intellectual disability, autosomal dominant 6|Developmental and epileptic encephalopathy, 27
A700G	LBD-S2	0.088	neutral	uncertain significance	Intellectual disability, autosomal dominant 6|Developmental and epileptic encephalopathy, 27
A700V	LBD-S2	0.09	neutral	uncertain significance	Developmental and epileptic encephalopathy, 27|Intellectual disability, autosomal dominant 6
A704V	LBD-S2	0.115	neutral	uncertain significance	Intellectual disability, autosomal dominant 6|Developmental and epileptic encephalopathy, 27|Inborn genetic diseases
M706V	LBD-S2	0.385	neutral	pathogenic/likely pathogenic	Intellectual disability, autosomal dominant 6|Developmental and epileptic encephalopathy, 27
M706K	LBD-S2	0.812	deleterious	pathogenic	Intellectual disability, autosomal dominant 6
F709V	LBD-S2	0.427	neutral	likely pathogenic	Intellectual disability, autosomal dominant 6|Developmental and epileptic encephalopathy, 27
G713V	LBD-S2	0.643	deleterious	uncertain significance	not provided
G713A	LBD-S2	0.572	deleterious	uncertain significance	Inborn genetic diseases
V714E	LBD-S2	0.693	deleterious	likely pathogenic	Autism spectrum disorder
D715G	LBD-S2	0.33	neutral	uncertain significance	not provided
A717V	LBD-S2	0.719	deleterious	pathogenic	Developmental and epileptic encephalopathy, 27|Intellectual disability, autosomal dominant 6
L726P	LBD-S2	0.68	deleterious	uncertain significance	Intellectual disability, autosomal dominant 6|Developmental and epileptic encephalopathy, 27
D727Y	LBD-S2	0.67	deleterious	uncertain significance	not provided
I730T	LBD-S2	0.777	deleterious	likely pathogenic	not provided
Y731F	LBD-S2	0.503	deleterious	uncertain significance	not provided
Y731C	LBD-S2	0.748	deleterious	pathogenic	Intellectual disability, autosomal dominant 6
D732E	LBD-S2	0.592	deleterious	likely pathogenic	Intellectual disability, autosomal dominant 6
A733P	LBD-S2	0.743	deleterious	likely pathogenic	Developmental and epileptic encephalopathy, 27
A733E	LBD-S2	0.742	deleterious	likely pathogenic	Developmental and epileptic encephalopathy, 27
A734T	LBD-S2	0.718	deleterious	uncertain significance	not provided
A734V	LBD-S2	0.386	neutral	likely pathogenic	Intellectual disability, autosomal dominant 6
M739R	LBD-S2	0.347	neutral	likely pathogenic	Craniosynostosis syndrome|Fetal growth restriction|Microcephaly|Seizure|Abnormal facial shape|Absent speech|Atypical behavior|Self-injurious behavior|Difficulty walking|Scoliosis|Intellectual disability, severe
M739T	LBD-S2	0.282	neutral	pathogenic/likely pathogenic	Intellectual disability, autosomal dominant 6|Developmental and epileptic encephalopathy, 27
G741D	LBD-S2	0.726	deleterious	uncertain significance	not provided
R742I	LBD-S2	0.585	deleterious	likely pathogenic	Intellectual disability|Atypical behavior|Autistic behavior|Seizure
D743E	LBD-S2	0.3	neutral	uncertain significance	Developmental and epileptic encephalopathy, 27|Intellectual disability, autosomal dominant 6
C746S	LBD-S2	0.404	neutral	likely pathogenic	Global developmental delay
C746Y	LBD-S2	0.5	probably deleterious	likely pathogenic	Complex neurodevelopmental disorder
C746W	LBD-S2	0.578	deleterious	likely pathogenic	not provided
I751L	LBD-S2	0.252	neutral	likely pathogenic	not provided
I751T	LBD-S2	0.594	deleterious	pathogenic/likely pathogenic	Intellectual disability, autosomal dominant 6|Developmental and epileptic encephalopathy, 27
G754R	LBD-S2	0.411	neutral	uncertain significance	not provided
G763S	LBD-S2	0.63	deleterious	likely pathogenic	Developmental and epileptic encephalopathy, 27|Intellectual disability
S770A	LBD-S2	0.47	neutral	uncertain significance	not provided
G771R	LBD-S2	0.166	neutral	uncertain significance	not provided
R774C	LBD-S2	0.449	probably neutral	uncertain significance	Developmental and epileptic encephalopathy, 27|Intellectual disability, autosomal dominant 6
R774H	LBD-S2	0.294	neutral	uncertain significance	Intellectual disability, autosomal dominant 6|Developmental and epileptic encephalopathy, 27
Q775H	LBD-S2	0.115	neutral	benign	Developmental and epileptic encephalopathy, 27|Intellectual disability, autosomal dominant 6
L781V	LBD-S2	0.294	neutral	pathogenic	not provided
L781M	LBD-S2	0.541	deleterious	uncertain significance	not specified
E788D	LBD-S2	0.289	neutral	uncertain significance	Developmental and epileptic encephalopathy, 27
M789T	LBD-S2	0.669	deleterious	uncertain significance	not provided
E791V	LBD-S2	0.592	deleterious	uncertain significance	not provided
L797F	LBD-S2	0.52	probably deleterious	likely pathogenic	Developmental and epileptic encephalopathy, 27
T798P	LBD-S2	0.481	probably neutral	pathogenic/likely pathogenic	Intellectual disability, autosomal dominant 6|Developmental and epileptic encephalopathy, 27
T798S	LBD-S2	0.488	probably deleterious	conflicting classifications of pathogenicity	Developmental and epileptic encephalopathy, 27|Intellectual disability, autosomal dominant 6
G799S	LBD-S2	0.637	deleterious	likely pathogenic	Intellectual disability|Developmental delay
C801Y	LBD-S2	0.709	deleterious	pathogenic	Intellectual disability, autosomal dominant 6
H802Y	LBD-S2	0.496	probably deleterious	uncertain significance	Developmental and epileptic encephalopathy, 27|Intellectual disability, autosomal dominant 6
E804K	LBD-S2	0.724	deleterious	pathogenic	Developmental and epileptic encephalopathy, 27|Intellectual disability, autosomal dominant 6
E807K	LBD-S2	0.613	deleterious	pathogenic/likely pathogenic	Intellectual disability, autosomal dominant 6
V808I	LBD-S2	0.297	neutral	uncertain significance	Intellectual disability, autosomal dominant 6|Developmental and epileptic encephalopathy, 27
S810N	LBD-S2	0.783	deleterious	likely pathogenic	Intellectual disability, autosomal dominant 6
S810R	LBD-S2	0.703	deleterious	pathogenic	Intellectual disability, autosomal dominant 6
S811C	LBD-S2	0.427	neutral	likely benign	Autism spectrum disorder
